# Supplementary material for: Seroprevalence and Association of Toxoplasma gondii with Bone Health in a Cohort of Osteopenia and Osteoporosis Patients
Source: Biomedicines. 2024 Jun 24;12(7):1400. doi: 10.3390/biomedicines12071400 (PMC11274202; doi:10.3390/biomedicines12071400)
Supplement: Supplementary file 1 [file biomedicines-12-01400-s001.zip]

Archive with 1 entries (1 files):
- biomedicines-3026215-supplementary.pdf
